# Supplementary material for: Single Vesicle Surface Protein Profiling and Machine Learning-Based Dual Image Analysis for Breast Cancer Detection
Source: Nanomaterials (Basel). 2024 Oct 30;14(21):1739. doi: 10.3390/nano14211739 (PMC11548014; doi:10.3390/nano14211739)
Supplement: Supplementary file 1 [file nanomaterials-14-01739-s001.zip]

Archive with 1 entries (1 files):
- nanomaterials-3251688-supplementary.pdf
